# Supplementary material for: Terrestrial isopods of the family Eubelidae Budde-Lund, 1899 from Iran, with description of a new species (Isopoda, Oniscidea)
Source: Zookeys. 2018 Dec 3;(801):177–87. doi: 10.3897/zookeys.801.23340 (PMC6288252; doi:10.3897/zookeys.801.23340)
Supplement: XML Treatment for Periscyphis vittatus [file zookeys.801.23340-treatment1.xml]

<!DOCTYPE tp:taxon-treatment
  PUBLIC "-//TaxonX//DTD Taxonomic Treatment Publishing DTD v0 20100105//EN" "tax-treatment-NSO.dtd">
<tp:taxon-treatment xmlns:tp="http://www.plazi.org/taxpub"><tp:treatment-meta><kwd-group><label>Taxon classification</label><kwd><named-content xmlns:xlink="http://www.w3.org/1999/xlink" content-type="kingdom">Animalia</named-content></kwd><kwd><named-content xmlns:xlink="http://www.w3.org/1999/xlink" content-type="order">Isopoda</named-content></kwd><kwd><named-content xmlns:xlink="http://www.w3.org/1999/xlink" content-type="family">Eubelidae</named-content></kwd></kwd-group><mixed-citation publication-type="journal"><person-group><name><surname>Kashani</surname><given-names>Ghasem M.</given-names></name><name><surname>Abedini</surname><given-names>Ahdiyeh</given-names></name><name><surname>Montesanto</surname><given-names>Giuseppe</given-names></name></person-group><article-title>Terrestrial isopods of the family <tp:taxon-name><tp:taxon-name-part taxon-name-part-type="family">Eubelidae</tp:taxon-name-part></tp:taxon-name> Budde-Lund, 1899 from Iran, with description of a new species (<tp:taxon-name><tp:taxon-name-part taxon-name-part-type="order">Isopoda</tp:taxon-name-part></tp:taxon-name>, <tp:taxon-name><tp:taxon-name-part taxon-name-part-type="suborder">Oniscidea</tp:taxon-name-part></tp:taxon-name>)</article-title><source>Zookeys</source><day>3</day><month>12</month><year>2018</year><volume>2018</volume><issue>801</issue><fpage>177</fpage><lpage>187</lpage><pub-id pub-id-type="doi">10.3897/zookeys.801.23340</pub-id></mixed-citation></tp:treatment-meta><tp:nomenclature><tp:taxon-name>
                    <tp:taxon-name-part taxon-name-part-type="genus" reg="Periscyphis">Periscyphis</tp:taxon-name-part>
                    <tp:taxon-name-part taxon-name-part-type="species" reg="vittatus">vittatus</tp:taxon-name-part>
                  </tp:taxon-name><tp:taxon-authority>Omer-Cooper, 1926</tp:taxon-authority><xref ref-type="fig" rid="F2">Figure 2A</xref></tp:nomenclature><tp:treatment-sec sec-type="material" id="SECID0EHHAC"><title>Material examined.</title><p>Sistan va Balouchistan, [17] 6 ♀♀, Chabahar, 4 Dec. 2008, leg. H. Salehi (PCGMK 1385); [18] 3 ♂♂, 10 ♀♀, 15 Km to Konarak, <named-content xmlns:xlink="http://www.w3.org/1999/xlink" content-type="dwc:verbatimCoordinates" xlink:type="simple"><named-content content-type="geo-json" specific-use="{&#34;type&#34;:&#34;Point&#34;,&#34;coordinates&#34;:[60.491667,25.438333]}" id="NCID0EQHAC" xlink:type="simple">25°26.3'N, 60°29.5'E</named-content></named-content>, 9 Feb. 2009, leg. E. Entezari (PCGMK 1714); [18] 1 ♂, 1 ♀, 15 Km E Konarak, <named-content xmlns:xlink="http://www.w3.org/1999/xlink" content-type="dwc:verbatimCoordinates" xlink:type="simple"><named-content content-type="geo-json" specific-use="{&#34;type&#34;:&#34;Point&#34;,&#34;coordinates&#34;:[60.491667,25.438333]}" id="NCID0EYHAC" xlink:type="simple">25°26.3'N, 60°29.5'E</named-content></named-content>, 9 Feb. 2009, leg. E. Entezari (<named-content xmlns:xlink="http://www.w3.org/1999/xlink" content-type="dwc:institutional_code" xlink:type="simple">IRIPP</named-content> Iso.1066).</p></tp:treatment-sec><tp:treatment-sec sec-type="remarks" id="SECID0ECIAC"><title>Remarks.</title><p>The genus <italic><tp:taxon-name><tp:taxon-name-part taxon-name-part-type="genus" reg="Periscyphis">Periscyphis</tp:taxon-name-part></tp:taxon-name></italic> comprises 46 species, mostly present in eastern Africa and the Arabian Peninsula (<xref ref-type="bibr" rid="B6">Schmalfuss 2003</xref>; <xref ref-type="bibr" rid="B8">Taiti and Checcucci 2011</xref>; <xref ref-type="bibr" rid="B13">Taiti and Schotte 2016</xref>; <xref ref-type="bibr" rid="B12">Taiti and Montesanto 2018</xref>). <italic><tp:taxon-name><tp:taxon-name-part taxon-name-part-type="genus" reg="Periscyphis">Periscyphis</tp:taxon-name-part><tp:taxon-name-part taxon-name-part-type="species" reg="vittatus">vittatus</tp:taxon-name-part></tp:taxon-name></italic> is reported here for the first time from two localities in southern Iran (Figure <xref ref-type="fig" rid="F1">1</xref>). As reported for Pakistan (<xref ref-type="bibr" rid="B6">Schmalfuss 2003</xref>), this species is most probably introduced to Iran. The identification of the species was based on the comparison of the characters of the specimens (Figure <xref ref-type="fig" rid="F2">2A</xref>) with the description and illustration presented by Ferrara &amp; Taiti (1986: 96; fig. 6).</p><fig id="F2" position="float" orientation="portrait"><label>Figure 2.</label><caption><p><bold>A</bold><italic><tp:taxon-name><tp:taxon-name-part taxon-name-part-type="genus" reg="Periscyphis">Periscyphis</tp:taxon-name-part><tp:taxon-name-part taxon-name-part-type="species" reg="vittatus">vittatus</tp:taxon-name-part></tp:taxon-name></italic><bold>B</bold><italic><tp:taxon-name><tp:taxon-name-part taxon-name-part-type="genus" reg="Koweitoniscus">Koweitoniscus</tp:taxon-name-part><tp:taxon-name-part taxon-name-part-type="species" reg="tamei">tamei</tp:taxon-name-part></tp:taxon-name></italic>. Scale bar: 1 mm.</p></caption><graphic xmlns:xlink="http://www.w3.org/1999/xlink" xlink:href="zookeys-801-177-g002.jpg" position="float" orientation="portrait" xlink:type="simple" id="oo_246092.jpg"/></fig></tp:treatment-sec><tp:treatment-sec sec-type="distribution" id="SECID0E4KAC"><title>Distribution.</title><p>Eritrea; Djibouti; Mozambique; Somalia; Arabian Peninsula; Socotra Island; Pakistan; Iran.</p></tp:treatment-sec><tp:treatment-sec><!--Section generated to contain objects referenced in tp:taxon-treatment.--><fig id="F1" position="float" orientation="portrait"><label>Figure 1.</label><caption><p>Map of Iran indicating the sampling localities of <italic><tp:taxon-name><tp:taxon-name-part taxon-name-part-type="genus" reg="Periscyphis">Periscyphis</tp:taxon-name-part><tp:taxon-name-part taxon-name-part-type="species" reg="vittatus">vittatus</tp:taxon-name-part></tp:taxon-name></italic> (▼), <italic><tp:taxon-name><tp:taxon-name-part taxon-name-part-type="genus" reg="Koweitoniscus">Koweitoniscus</tp:taxon-name-part><tp:taxon-name-part taxon-name-part-type="species" reg="tamei">tamei</tp:taxon-name-part></tp:taxon-name></italic> (●), <italic><tp:taxon-name><tp:taxon-name-part taxon-name-part-type="genus" reg="Koweitoniscus">K.</tp:taxon-name-part><tp:taxon-name-part taxon-name-part-type="species" reg="shafieii">shafieii</tp:taxon-name-part></tp:taxon-name></italic> (▲), and <italic><tp:taxon-name><tp:taxon-name-part taxon-name-part-type="genus" reg="Somalodillo">Somalodillo</tp:taxon-name-part></tp:taxon-name></italic> sp. (◄). Numbers refer to the sampling localities indicated in brackets in the material examined section for each species. Abbreviations: Bu: Bushehr; CB: Chehar–Mahal va Bakhtiari; Fa: Fars; Im: Ilam; KB: Kohgiluyeh va Boyer–Ahmad; Kh: Khouzestan; Kr: Kerman; Lo: Lorestan; SB: Sistan va Balouchistan; Tr: Tehran.</p></caption><graphic xmlns:xlink="http://www.w3.org/1999/xlink" xlink:href="zookeys-801-177-g001.jpg" position="float" orientation="portrait" xlink:type="simple" id="oo_246091.jpg"/></fig></tp:treatment-sec><ref-list><ref id="B6"><mixed-citation xmlns:xlink="http://www.w3.org/1999/xlink" xlink:type="simple"><person-group><name name-style="western"><surname>Schmalfuss</surname><given-names>H</given-names></name></person-group> (<year>2003</year>) <article-title>World catalog of terrestrial isopods (<tp:taxon-name><tp:taxon-name-part taxon-name-part-type="order">Isopoda</tp:taxon-name-part></tp:taxon-name>: <tp:taxon-name><tp:taxon-name-part taxon-name-part-type="suborder">oniscidea</tp:taxon-name-part></tp:taxon-name>).</article-title><source>Stuttgarter Beitrage zur Naturkunde, Serie A</source><volume>654</volume>: <fpage>1</fpage>–<lpage>341</lpage>.</mixed-citation></ref><ref id="B8"><mixed-citation xmlns:xlink="http://www.w3.org/1999/xlink" xlink:type="simple"><person-group><name name-style="western"><surname>Taiti</surname><given-names>S</given-names></name><name name-style="western"><surname>Checcucci</surname><given-names>I</given-names></name></person-group> (<year>2011</year>) <article-title>Order <tp:taxon-name><tp:taxon-name-part taxon-name-part-type="order">Isopoda</tp:taxon-name-part></tp:taxon-name>, suborder <tp:taxon-name><tp:taxon-name-part taxon-name-part-type="suborder">Oniscidea</tp:taxon-name-part></tp:taxon-name>.</article-title> In: <person-group><name name-style="western"><surname>Van Harten</surname><given-names>A</given-names></name></person-group> (<role>Ed.</role>) <issue-title>Arthropod fauna of the UAE (Vol.</issue-title><source>4). Sharjah, United Arab Emirates</source>, <fpage>33</fpage>–<lpage>58</lpage>.</mixed-citation></ref><ref id="B13"><mixed-citation xmlns:xlink="http://www.w3.org/1999/xlink" xlink:type="simple"><person-group><name name-style="western"><surname>Taiti</surname><given-names>S</given-names></name><name name-style="western"><surname>Schotte</surname><given-names>M</given-names></name></person-group> (<year>2016</year>) <italic><tp:taxon-name><tp:taxon-name-part taxon-name-part-type="genus">Periscyphis</tp:taxon-name-part></tp:taxon-name></italic> Gerstaecker, 1873. In: Boyko CB, Bruce NL, Hadfield KA, Merrin KL, Ota Y, Poore GCB, Taiti S, Schotte M, Wilson GDF (Eds) World Marine, Freshwater and Terrestrial Isopod Crustaceans database. World Register of Marine Species. <ext-link xlink:type="simple" ext-link-type="uri" xlink:href="http://www.marinespecies.org/aphia.php?p=taxdetails%26id=249162">http://www.marinespecies.org/aphia.php?p=taxdetails&amp;id=249162</ext-link> [on 2018-05-24]</mixed-citation></ref><ref id="B12"><mixed-citation xmlns:xlink="http://www.w3.org/1999/xlink" xlink:type="simple"><person-group><name name-style="western"><surname>Taiti</surname><given-names>S</given-names></name><name name-style="western"><surname>Montesanto</surname><given-names>G</given-names></name></person-group> (<year>2018</year>) <article-title>New species and records of <tp:taxon-name><tp:taxon-name-part taxon-name-part-type="family">Eubelidae</tp:taxon-name-part></tp:taxon-name> (<tp:taxon-name><tp:taxon-name-part taxon-name-part-type="order">Isopoda</tp:taxon-name-part></tp:taxon-name>: <tp:taxon-name><tp:taxon-name-part taxon-name-part-type="suborder">Oniscidea</tp:taxon-name-part></tp:taxon-name>) from Djibouti, eastern Africa.</article-title><source>Onychium</source><volume>14</volume>: <fpage>17</fpage>–<lpage>31</lpage>.</mixed-citation></ref></ref-list></tp:taxon-treatment>
