# Supplementary material for: Terrestrial isopods of the family Eubelidae Budde-Lund, 1899 from Iran, with description of a new species (Isopoda, Oniscidea)
Source: Zookeys. 2018 Dec 3;(801):177–87. doi: 10.3897/zookeys.801.23340 (PMC6288252; doi:10.3897/zookeys.801.23340)
Supplement: XML Treatment for Koweitoniscus tamei [file zookeys.801.23340-treatment2.xml]

<!DOCTYPE tp:taxon-treatment
  PUBLIC "-//TaxonX//DTD Taxonomic Treatment Publishing DTD v0 20100105//EN" "tax-treatment-NSO.dtd">
<tp:taxon-treatment xmlns:tp="http://www.plazi.org/taxpub"><tp:treatment-meta><kwd-group><label>Taxon classification</label><kwd><named-content xmlns:xlink="http://www.w3.org/1999/xlink" content-type="kingdom">Animalia</named-content></kwd><kwd><named-content xmlns:xlink="http://www.w3.org/1999/xlink" content-type="order">Isopoda</named-content></kwd><kwd><named-content xmlns:xlink="http://www.w3.org/1999/xlink" content-type="family">Eubelidae</named-content></kwd></kwd-group><mixed-citation publication-type="journal"><person-group><name><surname>Kashani</surname><given-names>Ghasem M.</given-names></name><name><surname>Abedini</surname><given-names>Ahdiyeh</given-names></name><name><surname>Montesanto</surname><given-names>Giuseppe</given-names></name></person-group><article-title>Terrestrial isopods of the family <tp:taxon-name><tp:taxon-name-part taxon-name-part-type="family">Eubelidae</tp:taxon-name-part></tp:taxon-name> Budde-Lund, 1899 from Iran, with description of a new species (<tp:taxon-name><tp:taxon-name-part taxon-name-part-type="order">Isopoda</tp:taxon-name-part></tp:taxon-name>, <tp:taxon-name><tp:taxon-name-part taxon-name-part-type="suborder">Oniscidea</tp:taxon-name-part></tp:taxon-name>)</article-title><source>Zookeys</source><day>3</day><month>12</month><year>2018</year><volume>2018</volume><issue>801</issue><fpage>177</fpage><lpage>187</lpage><pub-id pub-id-type="doi">10.3897/zookeys.801.23340</pub-id></mixed-citation></tp:treatment-meta><tp:nomenclature><tp:taxon-name>
                    <tp:taxon-name-part taxon-name-part-type="genus" reg="Koweitoniscus">Koweitoniscus</tp:taxon-name-part>
                    <tp:taxon-name-part taxon-name-part-type="species" reg="tamei">tamei</tp:taxon-name-part>
                  </tp:taxon-name><tp:taxon-authority>(Omer-Cooper, 1923)</tp:taxon-authority><xref ref-type="fig" rid="F2">Figure 2B</xref></tp:nomenclature><tp:treatment-sec sec-type="material" id="SECID0EQNAC"><title>Material examined.</title><p>Boushehr, [15] 1 ♂, 1 ♀, Borazjan to Boushehr, 20 Km to Boushehr, <named-content xmlns:xlink="http://www.w3.org/1999/xlink" content-type="dwc:verbatimCoordinates" xlink:type="simple"><named-content content-type="geo-json" specific-use="{&#34;type&#34;:&#34;Point&#34;,&#34;coordinates&#34;:[51.050000,29.045000]}" id="NCID0EZNAC" xlink:type="simple">29°02.7'N, 51°03.0'E</named-content></named-content>, 16 May 2008, leg. G.M. Kashani, (PCGMK 1224); Kohgiluyeh-va-Boyerahmad, [10] 1 ♂, Sough, 2 May 2003, leg. M. Rezaei (PCGMK 1271); 1 ♀, Sough, 2 May 2003, leg. M. Rezaei (<named-content xmlns:xlink="http://www.w3.org/1999/xlink" content-type="dwc:institutional_code" xlink:type="simple">IRIPP</named-content> Iso-1006); [11] 1 ♀, Dehdasht, 2 May 2003, leg. M. Rezaei (PCGMK 1272); [12] 1 ♀, Gachsaran, Tappe-Aqrab, 3 May 2003, leg. M. Rezaei (PCGMK 1268); Cheharmahal-va-Bakhtiari, [9] 1 ♂, Sarkhoun to Lordegan, <named-content xmlns:xlink="http://www.w3.org/1999/xlink" content-type="dwc:verbatimCoordinates" xlink:type="simple"><named-content content-type="geo-json" specific-use="{&#34;type&#34;:&#34;Point&#34;,&#34;coordinates&#34;:[50.740000,31.671667]}" id="NCID0EGOAC" xlink:type="simple">31°40.3'N, 50°44.4'E</named-content></named-content>, 18 June 2016, leg. G.M. Kashani, A. Abedini &amp; Z. Hatami (PCGMK 2328); Lorestan, [2] 1 ♂, 1 ♀, Poldokhtar, <named-content xmlns:xlink="http://www.w3.org/1999/xlink" content-type="dwc:verbatimCoordinates" xlink:type="simple"><named-content content-type="geo-json" specific-use="{&#34;type&#34;:&#34;Point&#34;,&#34;coordinates&#34;:[47.723333,33.116667]}" id="NCID0EOOAC" xlink:type="simple">33°07.0'N, 47°43.4'E</named-content></named-content>, 12 Nov. 2008, leg. G.M. Kashani (<named-content xmlns:xlink="http://www.w3.org/1999/xlink" content-type="dwc:institutional_code" xlink:type="simple">IRIPP</named-content> Iso-1007); [3] 15 ♂♂, 20 ♀♀, Poldokhtar to Andimeshk, 80 Km to Andimeshk, <named-content xmlns:xlink="http://www.w3.org/1999/xlink" content-type="dwc:verbatimCoordinates" xlink:type="simple"><named-content content-type="geo-json" specific-use="{&#34;type&#34;:&#34;Point&#34;,&#34;coordinates&#34;:[47.875000,32.936667]}" id="NCID0E2OAC" xlink:type="simple">32°56.2'N, 47°52.5'E</named-content></named-content>, 12 Nov. 2008, leg. G.M. Kashani (PCGMK 1395); [3] 1 ♂, 7 ♀♀, Poldokhtar to Andimeshk, 80 Km to Andimeshk, <named-content xmlns:xlink="http://www.w3.org/1999/xlink" content-type="dwc:verbatimCoordinates" xlink:type="simple"><named-content content-type="geo-json" specific-use="{&#34;type&#34;:&#34;Point&#34;,&#34;coordinates&#34;:[47.875000,32.936667]}" id="NCID0EDPAC" xlink:type="simple">32°56.2'N, 47°52.5'E</named-content></named-content>, 12 Nov. 2008, leg. G.M. Kashani (<named-content xmlns:xlink="http://www.w3.org/1999/xlink" content-type="dwc:institutional_code" xlink:type="simple">IRIPP</named-content> Iso-1008); Ilam, [4] 1 ♂, 1 ♀, Dehloran to Abdanan, <named-content xmlns:xlink="http://www.w3.org/1999/xlink" content-type="dwc:verbatimCoordinates" xlink:type="simple"><named-content content-type="geo-json" specific-use="{&#34;type&#34;:&#34;Point&#34;,&#34;coordinates&#34;:[47.533333,32.665000]}" id="NCID0EQPAC" xlink:type="simple">32°39.9'N, 47°32.0'E</named-content></named-content>, 13 Nove. 2008, leg. G.M. Kashani (PCGMK 1399); Tehran, [1] 1 ♂, Varamin, Pishva, <named-content xmlns:xlink="http://www.w3.org/1999/xlink" content-type="dwc:verbatimCoordinates" xlink:type="simple"><named-content content-type="geo-json" specific-use="{&#34;type&#34;:&#34;Point&#34;,&#34;coordinates&#34;:[51.806667,35.206667]}" id="NCID0EYPAC" xlink:type="simple">35°12.4'N, 51°48.4'E</named-content></named-content>, 26 Apr. 2009, leg. G.M. Kashani (PCGMK 1436); Khouzestan, [5] 5 ♂♂, 1 ♀, Shoush, Karkhe national park, 5 Aug. 2017, leg. H. Maddahi (PCGMK 2642); [6] 2 ♀♀, Shoush to Andimeshk, Safar Abad village, by the Dez river, <named-content xmlns:xlink="http://www.w3.org/1999/xlink" content-type="dwc:verbatimCoordinates" xlink:type="simple"><named-content content-type="geo-json" specific-use="{&#34;type&#34;:&#34;Point&#34;,&#34;coordinates&#34;:[48.400000,32.268333]}" id="NCID0EBAAE" xlink:type="simple">32°16.1'N, 48°24.0'E</named-content></named-content>, 6 May 2009, leg. H. Salehi (<named-content xmlns:xlink="http://www.w3.org/1999/xlink" content-type="dwc:institutional_code" xlink:type="simple">IRIPP</named-content> Iso-1010); [7] 9 ♂♂, 9 ♀♀, Ramhormoz, Bony village, 23 Mar. 2015, leg. M. Larti (PCGMK 2078); [8] 3 ♂♂, 9 ♀♀, Dehdez to Izeh, 22 Km to Izeh, <named-content xmlns:xlink="http://www.w3.org/1999/xlink" content-type="dwc:verbatimCoordinates" xlink:type="simple"><named-content content-type="geo-json" specific-use="{&#34;type&#34;:&#34;Point&#34;,&#34;coordinates&#34;:[50.050000,31.816667]}" id="NCID0EOAAE" xlink:type="simple">31°49.0'N, 50°03.0'E</named-content></named-content>, 19 Jun. 2016, leg. G.M. Kashani, A. Abedini &amp; Z. Hatami (PCGMK 2350); Fars, [13] 1 ♀, Kopen to Masiri, 2 Km to Dozak village, <named-content xmlns:xlink="http://www.w3.org/1999/xlink" content-type="dwc:verbatimCoordinates" xlink:type="simple"><named-content content-type="geo-json" specific-use="{&#34;type&#34;:&#34;Point&#34;,&#34;coordinates&#34;:[51.378333,30.308333]}" id="NCID0EWAAE" xlink:type="simple">30°18.5'N, 51°22.7'E</named-content></named-content>, 19 Jul. 2015, leg. G.M. Kashani, Z. Hatami &amp; A. Abedini (PCGMK 2207); [14] 1 ♂, 1 ♀, Shiraz, by the Parishan lake, 31 Oct. 2012, leg. S. Hosseini (<named-content xmlns:xlink="http://www.w3.org/1999/xlink" content-type="dwc:institutional_code" xlink:type="simple">IRIPP</named-content> Iso-1011).</p></tp:treatment-sec><tp:treatment-sec sec-type="remarks" id="SECID0EABAE"><title>Remarks.</title><p>The broad distribution of <italic><tp:taxon-name><tp:taxon-name-part taxon-name-part-type="genus" reg="Koweitoniscus">Koweitoniscus</tp:taxon-name-part><tp:taxon-name-part taxon-name-part-type="species" reg="tamei">tamei</tp:taxon-name-part></tp:taxon-name></italic> in south and south-western Iran was reported by <xref ref-type="bibr" rid="B2">Kashani (2014)</xref>. Here, more localities are introduced for the species (Figure <xref ref-type="fig" rid="F1">1</xref>). The presence of the species in the town of Tehran might be due to human activities. The identification of the species was based on the comparison of the species (Figure <xref ref-type="fig" rid="F2">2B</xref>) with the original descriptions and illustrations presented by <xref ref-type="bibr" rid="B5">Omer-Cooper (1923</xref>: 96, figs 1–16) and the figures by Ferrara &amp; Taiti (1986: 100, fig. 15).</p></tp:treatment-sec><tp:treatment-sec sec-type="distribution" id="SECID0EBCAE"><title>Distribution.</title><p>Syria; Iraq; Kuwait; Iran.</p></tp:treatment-sec><tp:treatment-sec><!--Section generated to contain objects referenced in tp:taxon-treatment.--><fig id="F2" position="float" orientation="portrait"><label>Figure 2.</label><caption><p><bold>A</bold><italic><tp:taxon-name><tp:taxon-name-part taxon-name-part-type="genus" reg="Periscyphis">Periscyphis</tp:taxon-name-part><tp:taxon-name-part taxon-name-part-type="species" reg="vittatus">vittatus</tp:taxon-name-part></tp:taxon-name></italic><bold>B</bold><italic><tp:taxon-name><tp:taxon-name-part taxon-name-part-type="genus" reg="Koweitoniscus">Koweitoniscus</tp:taxon-name-part><tp:taxon-name-part taxon-name-part-type="species" reg="tamei">tamei</tp:taxon-name-part></tp:taxon-name></italic>. Scale bar: 1 mm.</p></caption><graphic xmlns:xlink="http://www.w3.org/1999/xlink" xlink:href="zookeys-801-177-g002.jpg" position="float" orientation="portrait" xlink:type="simple" id="oo_246092.jpg"/></fig><fig id="F1" position="float" orientation="portrait"><label>Figure 1.</label><caption><p>Map of Iran indicating the sampling localities of <italic><tp:taxon-name><tp:taxon-name-part taxon-name-part-type="genus" reg="Periscyphis">Periscyphis</tp:taxon-name-part><tp:taxon-name-part taxon-name-part-type="species" reg="vittatus">vittatus</tp:taxon-name-part></tp:taxon-name></italic> (▼), <italic><tp:taxon-name><tp:taxon-name-part taxon-name-part-type="genus" reg="Koweitoniscus">Koweitoniscus</tp:taxon-name-part><tp:taxon-name-part taxon-name-part-type="species" reg="tamei">tamei</tp:taxon-name-part></tp:taxon-name></italic> (●), <italic><tp:taxon-name><tp:taxon-name-part taxon-name-part-type="genus" reg="Koweitoniscus">K.</tp:taxon-name-part><tp:taxon-name-part taxon-name-part-type="species" reg="shafieii">shafieii</tp:taxon-name-part></tp:taxon-name></italic> (▲), and <italic><tp:taxon-name><tp:taxon-name-part taxon-name-part-type="genus" reg="Somalodillo">Somalodillo</tp:taxon-name-part></tp:taxon-name></italic> sp. (◄). Numbers refer to the sampling localities indicated in brackets in the material examined section for each species. Abbreviations: Bu: Bushehr; CB: Chehar–Mahal va Bakhtiari; Fa: Fars; Im: Ilam; KB: Kohgiluyeh va Boyer–Ahmad; Kh: Khouzestan; Kr: Kerman; Lo: Lorestan; SB: Sistan va Balouchistan; Tr: Tehran.</p></caption><graphic xmlns:xlink="http://www.w3.org/1999/xlink" xlink:href="zookeys-801-177-g001.jpg" position="float" orientation="portrait" xlink:type="simple" id="oo_246091.jpg"/></fig></tp:treatment-sec><ref-list><ref id="B2"><mixed-citation xmlns:xlink="http://www.w3.org/1999/xlink" xlink:type="simple"><person-group><name name-style="western"><surname>Kashani</surname><given-names>GM</given-names></name></person-group> (<year>2014</year>) <article-title>New records of terrestrial isopods (<tp:taxon-name><tp:taxon-name-part taxon-name-part-type="order">Isopoda</tp:taxon-name-part></tp:taxon-name>; <tp:taxon-name><tp:taxon-name-part taxon-name-part-type="suborder">Oniscidea</tp:taxon-name-part></tp:taxon-name>) from Iran.</article-title><source>Iranian Journal of Animal Biosystematics</source><volume>10</volume>: <fpage>77</fpage>–<lpage>80</lpage>.</mixed-citation></ref><ref id="B5"><mixed-citation xmlns:xlink="http://www.w3.org/1999/xlink" xlink:type="simple"><person-group><name name-style="western"><surname>Omer-Cooper</surname><given-names>J</given-names></name></person-group> (<year>1923</year>) <article-title>The terrestrial <tp:taxon-name><tp:taxon-name-part taxon-name-part-type="order">Isopoda</tp:taxon-name-part></tp:taxon-name> of Mesopotamia and the surrounding districts.</article-title><source>Journal of the Bombay Natural Science Society</source><volume>29</volume>: <fpage>93</fpage>–<lpage>106</lpage>.</mixed-citation></ref></ref-list></tp:taxon-treatment>
