# Supplementary material for: Terrestrial isopods of the family Eubelidae Budde-Lund, 1899 from Iran, with description of a new species (Isopoda, Oniscidea)
Source: Zookeys. 2018 Dec 3;(801):177–87. doi: 10.3897/zookeys.801.23340 (PMC6288252; doi:10.3897/zookeys.801.23340)
Supplement: XML Treatment for Koweitoniscus shafieii [file zookeys.801.23340-treatment3.xml]

<!DOCTYPE tp:taxon-treatment
  PUBLIC "-//TaxonX//DTD Taxonomic Treatment Publishing DTD v0 20100105//EN" "tax-treatment-NSO.dtd">
<tp:taxon-treatment xmlns:tp="http://www.plazi.org/taxpub"><tp:treatment-meta><kwd-group><label>Taxon classification</label><kwd><named-content xmlns:xlink="http://www.w3.org/1999/xlink" content-type="kingdom">Animalia</named-content></kwd><kwd><named-content xmlns:xlink="http://www.w3.org/1999/xlink" content-type="order">Isopoda</named-content></kwd><kwd><named-content xmlns:xlink="http://www.w3.org/1999/xlink" content-type="family">Eubelidae</named-content></kwd></kwd-group><mixed-citation publication-type="journal"><person-group><name><surname>Kashani</surname><given-names>Ghasem M.</given-names></name><name><surname>Abedini</surname><given-names>Ahdiyeh</given-names></name><name><surname>Montesanto</surname><given-names>Giuseppe</given-names></name></person-group><article-title>Terrestrial isopods of the family <tp:taxon-name><tp:taxon-name-part taxon-name-part-type="family">Eubelidae</tp:taxon-name-part></tp:taxon-name> Budde-Lund, 1899 from Iran, with description of a new species (<tp:taxon-name><tp:taxon-name-part taxon-name-part-type="order">Isopoda</tp:taxon-name-part></tp:taxon-name>, <tp:taxon-name><tp:taxon-name-part taxon-name-part-type="suborder">Oniscidea</tp:taxon-name-part></tp:taxon-name>)</article-title><source>Zookeys</source><day>3</day><month>12</month><year>2018</year><volume>2018</volume><issue>801</issue><fpage>177</fpage><lpage>187</lpage><pub-id pub-id-type="doi">10.3897/zookeys.801.23340</pub-id></mixed-citation></tp:treatment-meta><tp:nomenclature><tp:taxon-name>
                    <tp:taxon-name-part taxon-name-part-type="genus" reg="Koweitoniscus">Koweitoniscus</tp:taxon-name-part>
                    <tp:taxon-name-part taxon-name-part-type="species" reg="shafieii">shafieii</tp:taxon-name-part>
                    <object-id xmlns:xlink="http://www.w3.org/1999/xlink" content-type="zoobank" xlink:type="simple">http://zoobank.org/DC0328B2-6868-4361-B85D-D7FF7C49E55E</object-id>
                  </tp:taxon-name><tp:taxon-authority>Kashani</tp:taxon-authority><tp:taxon-status xmlns:xlink="http://www.w3.org/1999/xlink" xlink:type="simple">sp. n.</tp:taxon-status><xref ref-type="fig" rid="F3">Figs 3</xref><xref ref-type="fig" rid="F4">, 4</xref><xref ref-type="fig" rid="F5">, 5</xref></tp:nomenclature><tp:treatment-sec sec-type="material" id="SECID0E2DAE"><title>Material examined.</title><p><bold>Holotype</bold>: ♂, 10 mm, [15] Kerman, Jebalbarez to Jiroft, 10 Km to Jiroft, <named-content xmlns:xlink="http://www.w3.org/1999/xlink" content-type="dwc:verbatimCoordinates" xlink:type="simple"><named-content content-type="geo-json" specific-use="{&#34;type&#34;:&#34;Point&#34;,&#34;coordinates&#34;:[57.758333,28.763333]}" id="NCID0EGEAE" xlink:type="simple">28°45.8'N, 57°45.5'E</named-content></named-content>, elev. 835m, 25 Feb. 2009, leg. G.M. Kashani (<named-content xmlns:xlink="http://www.w3.org/1999/xlink" content-type="dwc:institutional_code" xlink:type="simple">ZUTC</named-content> 6747). <bold>Paratypes</bold>: 1 ♀, same data as holotype (<named-content xmlns:xlink="http://www.w3.org/1999/xlink" content-type="dwc:institutional_code" xlink:type="simple">ZUTC</named-content> 6748); 1 ♀, same data as holotype (<named-content xmlns:xlink="http://www.w3.org/1999/xlink" content-type="dwc:institutional_code" xlink:type="simple">IRIPP</named-content> Iso.1009); 2 ♂♂, 4 ♀♀, same data as holotype (PCGMK 1450); [16] 1 ♂, Jiroft, 6 Apr. 2009, leg. E. Entezari (PCGMK 1440).</p></tp:treatment-sec><tp:treatment-sec sec-type="diagnosis" id="SECID0E3EAE"><title>Diagnosis.</title><p>Head with an interrupted frontal ridge; inner lobe of schisma longer than outer one; telson with pointed distal part; male pleopod 1 endopodite bent inward with pointed apex.</p></tp:treatment-sec><tp:treatment-sec sec-type="description" id="SECID0EBFAE"><title>Description.</title><p>Maximum length: male 10 mm; female 11 mm.</p><p><italic>Coloration</italic>: vertex, pereon-tergites, pleon-tergites 3–5 and telson blackish; posterior margins of pereon-tergites II-III, pereon and pleon epimera, uropods, pleonites I-II and pereopods yellowish (Figure <xref ref-type="fig" rid="F3">3A</xref>). <italic>Body</italic> smooth, convex, able to roll up into a ball (Figs <xref ref-type="fig" rid="F3">3A</xref>, <xref ref-type="fig" rid="F4">4A</xref>).</p><fig id="F3" position="float" orientation="portrait"><label>Figure 3.</label><caption><p><italic><tp:taxon-name><tp:taxon-name-part taxon-name-part-type="genus" reg="Koweitoniscus">Koweitoniscus</tp:taxon-name-part><tp:taxon-name-part taxon-name-part-type="species" reg="shafieii">shafieii</tp:taxon-name-part></tp:taxon-name></italic> sp. n., female, paratype. <bold>A</bold> lateral view <bold>B</bold> pleon in dorsal view <bold>C</bold> cephalothorax and pereonite 1 in dorsal view <bold>D</bold> cephalothorax in frontal view. Scale bar: 1 mm.</p></caption><graphic xmlns:xlink="http://www.w3.org/1999/xlink" xlink:href="zookeys-801-177-g003.jpg" position="float" orientation="portrait" xlink:type="simple" id="oo_246093.jpg"/></fig><p><italic>Cephalothorax</italic> (Figs <xref ref-type="fig" rid="F3">3C, D</xref>; <xref ref-type="fig" rid="F4">4B, C</xref>) with frontal ridge broadly open in the middle; eyes with 16–18 ommatidia. Antennula (Figure <xref ref-type="fig" rid="F4">4D</xref>) with second article shortest; third article bearing a tuft of aesthetascs at apex. Antenna (Figure <xref ref-type="fig" rid="F4">4E</xref>) with fifth article of peduncle longer than flagellum; flagellum with two articles, proximal article as long as the distal one.</p><p><italic>Pereonite 1</italic> (Figs <xref ref-type="fig" rid="F3">3A</xref>, <xref ref-type="fig" rid="F4">4A</xref>) with a wide <italic>sulcus arcuatus</italic> along the lateral margin; posterolateral corner with a schisma, inner and outer lobes rounded, inner lobe more protruding backwards than outer one; posterior margin straight.</p><p><italic>Telson</italic> (Figs <xref ref-type="fig" rid="F3">3B</xref>, <xref ref-type="fig" rid="F4">4F</xref>) approximately 1.3 times as wide as long, with concave sides and distal part triangular with pointed apex. Uropod (Figs <xref ref-type="fig" rid="F3">3B</xref>, <xref ref-type="fig" rid="F4">4F</xref>) with subquadrangular protopodite, posterior margin slightly sinuous but not indented; exopodite minute inserted dorsally near the posterior margin.</p><fig id="F4" position="float" orientation="portrait"><label>Figure 4.</label><caption><p><italic><tp:taxon-name><tp:taxon-name-part taxon-name-part-type="genus" reg="Koweitoniscus">Koweitoniscus</tp:taxon-name-part><tp:taxon-name-part taxon-name-part-type="species" reg="shafieii">shafieii</tp:taxon-name-part></tp:taxon-name></italic> sp. n., paratype, female. <bold>A</bold> lateral view <bold>B</bold> cephalothorax in dorsal view <bold>C</bold> cephalothorax in frontal view <bold>D</bold> antennula <bold>E</bold> antenna <bold>F</bold> telson and uropods. Scale bar: 1 mm.</p></caption><graphic xmlns:xlink="http://www.w3.org/1999/xlink" xlink:href="zookeys-801-177-g004.jpg" position="float" orientation="portrait" xlink:type="simple" id="oo_246094.jpg"/></fig><p>Male: Pereopods 1–4 carpus with a brush of pointed setae (Figure <xref ref-type="fig" rid="F5">5A</xref>). Pereopod 7 (Figure <xref ref-type="fig" rid="F5">5B</xref>) ischium narrow with concave ventral margin; merus and carpus elongated, without distinct specializations. Pleopod 1endopodite (Figure <xref ref-type="fig" rid="F5">5C</xref>) with medial part bent outward and distal part bent inward with pointed apex bearing a row of fine setae on outer margin; exopodite (Figure <xref ref-type="fig" rid="F5">5D</xref>) short, with widely rounded hind lobe equipped with a row of pointed setae. Pleopod 2 (Figure <xref ref-type="fig" rid="F5">5E</xref>) exopodite longer than wide with numerous small scales and a line of setae on the outer margin. Pleopod 3–5 exopodites as in Figs <xref ref-type="fig" rid="F5">5F–H</xref>.</p><fig id="F5" position="float" orientation="portrait"><label>Figure 5.</label><caption><p><italic><tp:taxon-name><tp:taxon-name-part taxon-name-part-type="genus" reg="Koweitoniscus">Koweitoniscus</tp:taxon-name-part><tp:taxon-name-part taxon-name-part-type="species" reg="shafieii">shafieii</tp:taxon-name-part></tp:taxon-name></italic> sp. n., male, paratype. <bold>A</bold> pereopod 1 <bold>B</bold> pereopod 7 <bold>C</bold> pleopod 1 endopodite with enlarged apex <bold>D</bold> pleopod 1 exopodite <bold>E</bold> pleopod 2 <bold>F</bold> pleopod 3 exopodite <bold>G</bold> pleopod 4 exopodite <bold>H</bold> pleopod 5 exopodite.</p></caption><graphic xmlns:xlink="http://www.w3.org/1999/xlink" xlink:href="zookeys-801-177-g005.jpg" position="float" orientation="portrait" xlink:type="simple" id="oo_246095.jpg"/></fig></tp:treatment-sec><tp:treatment-sec sec-type="etymology" id="SECID0EULAE"><title>Etymology.</title><p>The species is named after Dr. Soheila Shafiei, Ph.D. classmate of GMK, now a herpetologist in Shahid Bahonar University of Kerman, Iran.</p></tp:treatment-sec><tp:treatment-sec sec-type="remarks" id="SECID0EZLAE"><title>Remarks.</title><p>The genus <italic><tp:taxon-name><tp:taxon-name-part taxon-name-part-type="genus" reg="Koweitoniscus">Koweitoniscus</tp:taxon-name-part></tp:taxon-name></italic> presently embraces five species (<xref ref-type="bibr" rid="B6">Schmalfuss 2003</xref>; <xref ref-type="bibr" rid="B8">Taiti and Checcucci 2011</xref>; <xref ref-type="bibr" rid="B2">Kashani 2014</xref>, <xref ref-type="bibr" rid="B12">Taiti and Montesanto 2018</xref>): <italic><tp:taxon-name><tp:taxon-name-part taxon-name-part-type="genus" reg="Koweitoniscus">K.</tp:taxon-name-part><tp:taxon-name-part taxon-name-part-type="species" reg="tamei">tamei</tp:taxon-name-part></tp:taxon-name></italic> (Omer-Cooper, 1923) from Syria, Iraq, Kuwait and Iran, <italic><tp:taxon-name><tp:taxon-name-part taxon-name-part-type="genus" reg="Koweitoniscus">K.</tp:taxon-name-part><tp:taxon-name-part taxon-name-part-type="species" reg="rostratus">rostratus</tp:taxon-name-part></tp:taxon-name></italic> Ferrara &amp; Taiti, 1986 from south-western Saudi Arabia, <italic><tp:taxon-name><tp:taxon-name-part taxon-name-part-type="genus" reg="Koweitoniscus">K.</tp:taxon-name-part><tp:taxon-name-part taxon-name-part-type="species" reg="vanharteni">vanharteni</tp:taxon-name-part></tp:taxon-name></italic> Ferrara &amp; Taiti, 1996 from Yemen, <italic><tp:taxon-name><tp:taxon-name-part taxon-name-part-type="genus" reg="Koweitoniscus">K.</tp:taxon-name-part><tp:taxon-name-part taxon-name-part-type="species" reg="korshunovi">korshunovi</tp:taxon-name-part></tp:taxon-name></italic> Taiti &amp; Checcucci, 2011 from the United Arab Emirates, and <italic><tp:taxon-name><tp:taxon-name-part taxon-name-part-type="genus" reg="Koweitoniscus">K.</tp:taxon-name-part><tp:taxon-name-part taxon-name-part-type="species" reg="agnellii">agnellii</tp:taxon-name-part></tp:taxon-name></italic> Taiti &amp; Montesanto, 2018 from Djibouti. The new species differs from <italic><tp:taxon-name><tp:taxon-name-part taxon-name-part-type="genus" reg="Koweitoniscus">K.</tp:taxon-name-part><tp:taxon-name-part taxon-name-part-type="species" reg="rostratus">rostratus</tp:taxon-name-part></tp:taxon-name></italic> and <italic><tp:taxon-name><tp:taxon-name-part taxon-name-part-type="genus" reg="Koweitoniscus">K.</tp:taxon-name-part><tp:taxon-name-part taxon-name-part-type="species" reg="vanharteni">vanharteni</tp:taxon-name-part></tp:taxon-name></italic> in having an interrupted frontal margin in the cephalothorax, and from <italic><tp:taxon-name><tp:taxon-name-part taxon-name-part-type="genus" reg="Koweitoniscus">K.</tp:taxon-name-part><tp:taxon-name-part taxon-name-part-type="species" reg="tamei">tamei</tp:taxon-name-part></tp:taxon-name></italic>, <italic><tp:taxon-name><tp:taxon-name-part taxon-name-part-type="genus" reg="Koweitoniscus">K.</tp:taxon-name-part><tp:taxon-name-part taxon-name-part-type="species" reg="korshunovi">korshunovi</tp:taxon-name-part></tp:taxon-name></italic>, and <italic><tp:taxon-name><tp:taxon-name-part taxon-name-part-type="genus" reg="Koweitoniscus">K.</tp:taxon-name-part><tp:taxon-name-part taxon-name-part-type="species" reg="agnellii">agnellii</tp:taxon-name-part></tp:taxon-name></italic> in having the inner lobe of schisma longer than outer one and the distal part of the male pleopod 1 endopodite bent inward with pointed apex. <italic><tp:taxon-name><tp:taxon-name-part taxon-name-part-type="genus" reg="Koweitoniscus">Koweitoniscus</tp:taxon-name-part><tp:taxon-name-part taxon-name-part-type="species" reg="shafieii">shafieii</tp:taxon-name-part></tp:taxon-name></italic> was found in southern Iran and according to current knowledge appears to be endemic to this region.</p></tp:treatment-sec><tp:treatment-sec sec-type="distribution" id="SECID0EPQAE"><title>Distribution.</title><p>Iran (endemic): Jiroft district.</p></tp:treatment-sec><ref-list><ref id="B6"><mixed-citation xmlns:xlink="http://www.w3.org/1999/xlink" xlink:type="simple"><person-group><name name-style="western"><surname>Schmalfuss</surname><given-names>H</given-names></name></person-group> (<year>2003</year>) <article-title>World catalog of terrestrial isopods (<tp:taxon-name><tp:taxon-name-part taxon-name-part-type="order">Isopoda</tp:taxon-name-part></tp:taxon-name>: <tp:taxon-name><tp:taxon-name-part taxon-name-part-type="suborder">oniscidea</tp:taxon-name-part></tp:taxon-name>).</article-title><source>Stuttgarter Beitrage zur Naturkunde, Serie A</source><volume>654</volume>: <fpage>1</fpage>–<lpage>341</lpage>.</mixed-citation></ref><ref id="B8"><mixed-citation xmlns:xlink="http://www.w3.org/1999/xlink" xlink:type="simple"><person-group><name name-style="western"><surname>Taiti</surname><given-names>S</given-names></name><name name-style="western"><surname>Checcucci</surname><given-names>I</given-names></name></person-group> (<year>2011</year>) <article-title>Order <tp:taxon-name><tp:taxon-name-part taxon-name-part-type="order">Isopoda</tp:taxon-name-part></tp:taxon-name>, suborder <tp:taxon-name><tp:taxon-name-part taxon-name-part-type="suborder">Oniscidea</tp:taxon-name-part></tp:taxon-name>.</article-title> In: <person-group><name name-style="western"><surname>Van Harten</surname><given-names>A</given-names></name></person-group> (<role>Ed.</role>) <issue-title>Arthropod fauna of the UAE (Vol.</issue-title><source>4). Sharjah, United Arab Emirates</source>, <fpage>33</fpage>–<lpage>58</lpage>.</mixed-citation></ref><ref id="B2"><mixed-citation xmlns:xlink="http://www.w3.org/1999/xlink" xlink:type="simple"><person-group><name name-style="western"><surname>Kashani</surname><given-names>GM</given-names></name></person-group> (<year>2014</year>) <article-title>New records of terrestrial isopods (<tp:taxon-name><tp:taxon-name-part taxon-name-part-type="order">Isopoda</tp:taxon-name-part></tp:taxon-name>; <tp:taxon-name><tp:taxon-name-part taxon-name-part-type="suborder">Oniscidea</tp:taxon-name-part></tp:taxon-name>) from Iran.</article-title><source>Iranian Journal of Animal Biosystematics</source><volume>10</volume>: <fpage>77</fpage>–<lpage>80</lpage>.</mixed-citation></ref><ref id="B12"><mixed-citation xmlns:xlink="http://www.w3.org/1999/xlink" xlink:type="simple"><person-group><name name-style="western"><surname>Taiti</surname><given-names>S</given-names></name><name name-style="western"><surname>Montesanto</surname><given-names>G</given-names></name></person-group> (<year>2018</year>) <article-title>New species and records of <tp:taxon-name><tp:taxon-name-part taxon-name-part-type="family">Eubelidae</tp:taxon-name-part></tp:taxon-name> (<tp:taxon-name><tp:taxon-name-part taxon-name-part-type="order">Isopoda</tp:taxon-name-part></tp:taxon-name>: <tp:taxon-name><tp:taxon-name-part taxon-name-part-type="suborder">Oniscidea</tp:taxon-name-part></tp:taxon-name>) from Djibouti, eastern Africa.</article-title><source>Onychium</source><volume>14</volume>: <fpage>17</fpage>–<lpage>31</lpage>.</mixed-citation></ref></ref-list></tp:taxon-treatment>
