# Supplementary material for: Terrestrial isopods of the family Eubelidae Budde-Lund, 1899 from Iran, with description of a new species (Isopoda, Oniscidea)
Source: Zookeys. 2018 Dec 3;(801):177–87. doi: 10.3897/zookeys.801.23340 (PMC6288252; doi:10.3897/zookeys.801.23340)
Supplement: XML Treatment for Somalodillo [file zookeys.801.23340-treatment4.xml]

<!DOCTYPE tp:taxon-treatment
  PUBLIC "-//TaxonX//DTD Taxonomic Treatment Publishing DTD v0 20100105//EN" "tax-treatment-NSO.dtd">
<tp:taxon-treatment xmlns:tp="http://www.plazi.org/taxpub"><tp:treatment-meta><kwd-group><label>Taxon classification</label><kwd><named-content xmlns:xlink="http://www.w3.org/1999/xlink" content-type="kingdom">Animalia</named-content></kwd><kwd><named-content xmlns:xlink="http://www.w3.org/1999/xlink" content-type="order">Isopoda</named-content></kwd><kwd><named-content xmlns:xlink="http://www.w3.org/1999/xlink" content-type="family">Eubelidae</named-content></kwd></kwd-group><mixed-citation publication-type="journal"><person-group><name><surname>Kashani</surname><given-names>Ghasem M.</given-names></name><name><surname>Abedini</surname><given-names>Ahdiyeh</given-names></name><name><surname>Montesanto</surname><given-names>Giuseppe</given-names></name></person-group><article-title>Terrestrial isopods of the family <tp:taxon-name><tp:taxon-name-part taxon-name-part-type="family">Eubelidae</tp:taxon-name-part></tp:taxon-name> Budde-Lund, 1899 from Iran, with description of a new species (<tp:taxon-name><tp:taxon-name-part taxon-name-part-type="order">Isopoda</tp:taxon-name-part></tp:taxon-name>, <tp:taxon-name><tp:taxon-name-part taxon-name-part-type="suborder">Oniscidea</tp:taxon-name-part></tp:taxon-name>)</article-title><source>Zookeys</source><day>3</day><month>12</month><year>2018</year><volume>2018</volume><issue>801</issue><fpage>177</fpage><lpage>187</lpage><pub-id pub-id-type="doi">10.3897/zookeys.801.23340</pub-id></mixed-citation></tp:treatment-meta><tp:nomenclature><tp:taxon-name>
                    <tp:taxon-name-part taxon-name-part-type="genus" reg="Somalodillo">Somalodillo</tp:taxon-name-part>
                  </tp:taxon-name><tp:taxon-authority>sp.</tp:taxon-authority><xref ref-type="fig" rid="F6">Figure 6</xref></tp:nomenclature><tp:treatment-sec sec-type="material" id="SECID0ETSAE"><title>Material examined.</title><p>Sistan va Balouchistan, [17] 1 ♀, Chabahar, 9 Feb. 2009, leg. E. Entezari (PCGMK 2111).</p></tp:treatment-sec><tp:treatment-sec sec-type="remarks" id="SECID0EYSAE"><title>Remarks.</title><p>This is the first record of the genus <italic><tp:taxon-name><tp:taxon-name-part taxon-name-part-type="genus" reg="Somalodillo">Somalodillo</tp:taxon-name-part></tp:taxon-name></italic> reported from Iran. According to Taiti &amp; Ferrara (1982; 2004), pereonite 1 with a schisma and sulcus arcuatus (Figure <xref ref-type="fig" rid="F6">6A–C</xref>), the telson with a rectangular distal part, uropod with minute exopodite inserted dorsally close to distal margin (Figure <xref ref-type="fig" rid="F6">6D</xref>), and pleopod exopodite 2 with monospiracular lungs clearly identify the specimen as a member of the genus <italic><tp:taxon-name><tp:taxon-name-part taxon-name-part-type="genus" reg="Somalodillo">Somalodillo</tp:taxon-name-part></tp:taxon-name></italic>. With no available male specimens, it was not possible to identify this female to specific level.</p><fig id="F6" position="float" orientation="portrait"><label>Figure 6.</label><caption><p><italic><tp:taxon-name><tp:taxon-name-part taxon-name-part-type="genus" reg="Somalodillo">Somalodillo</tp:taxon-name-part></tp:taxon-name></italic> sp. <bold>A</bold> lateral view <bold>B</bold> cephalothorax and pereonite 1–2 in lateral view <bold>C</bold> cephalothorax in frontal view <bold>D</bold> pleon in dorsal view. Scale bar: 1 mm.</p></caption><graphic xmlns:xlink="http://www.w3.org/1999/xlink" xlink:href="zookeys-801-177-g006.jpg" position="float" orientation="portrait" xlink:type="simple" id="oo_246096.jpg"/></fig></tp:treatment-sec></tp:taxon-treatment>
